# Supplementary material for: Adsorption Effect and Adsorption Mechanism of High Content Zeolite Ceramsite on Asphalt VOCs
Source: Materials (Basel). 2022 Sep 2;15(17):6100. doi: 10.3390/ma15176100 (PMC9457900; doi:10.3390/ma15176100)
Supplement: Supplementary file 1 [file materials-15-06100-s001.zip]

Archive with 1 entries (1 files):
- materials-1859881-supplementary.pdf
